# Supplementary material for: Demethylating therapy increases anti-CD123 CAR T cell cytotoxicity against acute myeloid leukemia
Source: Nat Commun. 2021 Nov 8;12:6436. doi: 10.1038/s41467-021-26683-0 (PMC8575966; doi:10.1038/s41467-021-26683-0)
Supplement: Supplementary file 3 — Source data [file 41467_2021_26683_MOESM3_ESM.xlsx]

## Sheet: Figure 1
Figure 1: CD123 CAR T cells demonstrate anti-leukemic effects in MOLM-13 AML xenograft mice.
Figure 1b					Figure 1d
Days	PBS	NTD	CAR Tc		Days	PBS
10	1				7	1100000	1130000	930000	1700000	1200000	1800000	6100000	2450000	2150000	1470000
25	1				14	12000000	4700000	13000000	160000000	110000000	140000000	30000000	17000000	30000000	1120000
25	1				21	100000000	46000000	175000000	167000000	435000000	970000000	349000000	170000000	34000000	110000000
28	1				28	450000000	87000000	3000000000	8000000000	1500000000	1000000000	5000000
32	1				35	11400000000	2700000000	64900000	2000000000	637000000
33	1
33	1				Days	NTD
33	1				7	3400000	1000000	960000	680000	1650000	1100000	2300000	1500000	4430000	8130000	3610000	1230000
33	1				14	6500000	22000000	14000000	12000000	1000000	68000000	100000000	52000000	15000000	1820000	7000000	12000000
34	1				21	70000000	135000000	110000000	132000000	190000000	590000000	1730000000	510000000	150000000	3300000	1100000	82000000
34	1				28	86000000	300000000	2400000000	5000000000	3000000000	7400000000	310000000	75000000	280000000
34	1				35	14000000000	2500000000	787000000	605000000	695000000
34	1
35	1				Days	CAR Tc
38	1				7	3600000	1800000	1000000	1000000	1000000	940000	1400000	1200000	1000000	3350000	4150000	1470000
					14	8200000	11000000	12000000	14000000	18000000	10000000	35000000	50000000	17000000	6800000	1400000	3000000
26		1			21	30000000	10000000	60800000	76000000	100000000	36000000	130000000	150000000	34300000	13000000	1000000	140000000
30		1			28	77000000	100000000	140000000	200000000	200000000	300000000	400000000	2800000	80000000	200000000
31		1			35	600000000	85000000	46000000	22800000	62200000	182000000
33.1		1
33.2		1			Figure 1f
33.3		1			PBS	NTD	CD123 CAR
34.1		1			3675	3744	1887
34.2		1			5978	1048	1368
34.3		1			6234	3209	3796
34.5		1			6109	5050	913
34.6		1			9135	9500	850
36		1			2450	8831	1775
37.1		1			6645	9438	2206
37.2		1			13230	5689	11206
39		1			Passed Normality: No
32			1		Figure 1g
32.1			1		PBS	NTD	CD123 CAR
32.2			1		1600	440	400.9
34.5			1		8300	754	351.5
34			1		4251	4200	1040
34.8			1		6500	4335	1200
34.4			1		8600	6317.5	222
35.5			1		1177	606	821.6
35.6			1		3255	4394	998.6
37			1		6804	3212	3200
40			1		Passed Normality: No
47.1			1
47.2			1
47.3			1
60.1			0
60.2			0

## Sheet: Figure 2
Figure 2: AZA treatment leads to enhanced CD123 expression on AML cells.
Figure 2a										Figure 2e
Cell Line	No AZA									Days	HL-60
HL-60	1.12	0.87	0.43	1.07	1	1.03	1.03			0	77.6	67.6	72.6
ML-2	1.2	0.79	0.29	0.92	1.04	1.03	1			4	61.2	60	62.4
MOLM-13	1.12	0.88	0.69	1.01	1	0.96	1.03			8	31.4	34	28.8
	D1 (+AZA)									Days	ML-2
HL-60	2.21	1.84	1.91	1.81	1.19	1.2	0.95	1.06		0	83.3	78.2	86.8
ML-2	2.38	2.38	1.31	1.26	1.02	1.11	1.06	1.09		4	82.9	88.6	85.75
MOLM-13	2.74	3.56	2.33	2.18	1.6	1.4	1.29	1.27		8	76.3	69.3	72.8
Passed Normality: Yes
										Days	MOLM-13
Figure 2b										0	89.3	85.4	94.9
Cell Line	No AZA									4	79.6	93.8	86.7
HL-60	1.12	0.87	0.43	1.07	1	1.03	1.03			8	78.8	85.7	82.25
ML-2	1.2	0.79	0.29	0.92	1.04	1.03	1
MOLM-13	1.12	0.88	0.69	1.01	1	0.96	1.03
										Figure 2g			Figure 2h
	Day 4 (+AZA)									CD34 (no Aza)	CD34 (+Aza)		CD34+CD38+ (No Aza)	CD34+CD38+ (+Aza)
HL-60	1.39	1.3	1.29	1.27	2	2.2	2	3.6		1.57	2.54		1.79	2.86
ML-2	1.27	3.46	2.97	3.46	5.8	5.53	5.59	5.6		0.06	1.51		0.59	1.32
MOLM-13	1.95	1.9	1.96	1.08	1.5	1.5	1.5	1.4		0.75	2.17		0.73	2.22
Passed Normality: Yes										1.92	2.09		1.13	1.23
										1.4	1.2		0.72	1.7
Figure 2c										1.8	2.19		1.5	2.08
Cell Line	No AZA									1.7	2.53		1.25	1.39
HL-60	1.12	0.87	0.43	1.07	1	1.03	1.03			0.69	1.64		0.75	1.43
ML-2	1.2	0.79	0.29	0.92	1.04	1.03	1			1.2	1.66		0.48	1.32
MOLM-13	1.12	0.88	0.69	1.01	1	0.96	1.03			Passed Normality: Yes			Passed Normality: Yes
	Day 8 (+AZA)
HL-60	5.36	1.99	2	1.99	4.86	6.78	5.14	5.1
ML-2	4.75	9	9.35	9.4	9.94	8.08	10.3	9.8
MOLM-13	2.17	1.14	0.99	1.42	3.6	3.07	3.32	2.91
Passed Normality: Yes

## Sheet: Figure 3
Figure 3: AZA treatment supports the increased anti-leukemic effect of anti-CD123 CAR T cells in MOLM-13 xenograft mice.
Figure 3b			Figure 3c
PBS	AZA		PBS	AZA
0.55	1.4		1.13	2.13
0.57	1.02		1.13	2.1
1.14	1.2		1.08	2.73
0.84	1.8		0.86	1.09
0.89	1.5		0.78	1.44
Figure 3d
PBS D7	PBS D17	AZA D7	AZA D17
664	382	815	1918
681	228	618	985
571	772	645	1578
282	510	554	884
358	542	1090	1608
Figure 3e
PBS	AZA
422	521
416	477
382	493
312	299
242	201
Figure 3g
Days	PBS
7	1100000	1130000	930000	1700000	1200000	1800000	6100000	2450000	2150000	1470000
14	12000000	4700000	13000000	160000000	110000000	140000000	30000000	17000000	30000000	1120000
21	100000000	46000000	175000000	167000000	435000000	970000000	349000000	170000000	34000000	110000000
28	450000000	787000000	3000000000	8000000000	1500000000	1000000000	5000000000
35	11400000000	42700000000	2000000000	2500000000
Days	NTD
7	3400000	1000000	960000	680000	1650000	1100000	2300000	1500000	4430000	8130000	3610000	1230000
14	6500000	22000000	14000000	12000000	1000000	68000000	100000000	52000000	15000000	1820000	7000000	12000000
21	70000000	135000000	110000000	132000000	190000000	590000000	1730000000	510000000	150000000	3300000	1100000	82000000
28	86000000	300000000	2400000000	5000000000	3000000000	7400000000	310000000	75000000	280000000
35	14000000000	2500000000	787000000	605000000
Days	AZA only
7	1500000	3100000	3300000	2400000	1000000	1200000	2100000	430000	780000	770000	770000	790000	640000	840000	530000	360000
14	18000000	19000000	24000000	24000000	42000000	32000000	3100000	970000	840000	320000	7700000	9400000	3100000	1700000	1100000	830000
21	51000000	42000000	19000000	63000000	64000000	76000000	5500000	100000000	110000000	5700000	72000000	65000000	7100000	7400000	1500000	4400000
28	140000000	130000000	125000000	560000000	80000000	400000000	26500000	1230000000	200000000	850000000	19300000	17600000	28000000	29000000
35	300000000	200000000	150000000	250000000	120000000	50000000	140000000	100000000	45000000	5000000000	7200000000	1000000000
Days	CAR Tc only
7	3600000	1800000	1000000	1000000	1000000	940000	1400000	1200000	1000000	3350000	4150000	1470000
14	8200000	11000000	12000000	14000000	18000000	10000000	35000000	50000000	17000000	6800000	1400000	3000000
21	30000000	10000000	60800000	76000000	100000000	36000000	130000000	150000000	34300000	13000000	1000000	140000000
28	77000000	100000000	140000000	200000000	200000000	300000000	80000000	200000000	400000000	2800000
35	600000000	85000000	46000000	22800000	62200000	182000000
Days	Car Tc + AZA
7	510000	720000	830000	90000	590000	1000000	940000	1400000	1700000	2300000	420000	390000	650000	840000	1600000	1300000	2000000
14	4900000	9400000	11000000	10000000	10000000	4300000	6700000	8300000	2700000	3900000	560000	1200000	715000	1000000	2200000	1700000	2100000
21	21000000	3400000	20000000	6900000	7100000	14000000	3390000	8000000	4500000	9600000	3700000	6800000	1000000	170000	3700000	13000000	4700000
28	55000000	48000000	36000000	40000000	6000000	38000000	18000000	27000000	17000000	10000000	22000000	18000000	10000000	1400000	18000000	52000000	13000000
35	15000000	82000000	13000000	20000000	5900000	25000000	5000000	30000000	12000000	45000000	75000000	20000000	37000000	25000000	2350000	33500000	100000000
Days	NTD + AZA
7	1652000	1931000	2390000	862000	649800	730600	720100	1913000	1760000	1957000	1365000	1892000	1112000	671900	615900
14	17400000	1.58407	14670000	6360000	1967000	5694000	2101000	8441000	10170000	7667000	7310000	4623000	8351000	4985000	11260000
21	32520000	20610000	15520000	11180000	19950000	24970000	55260000	16380000	97940000	22230000	27550000	16980000	12470000	31260000	39690000
28	295900000	91120000	165500000	52660000	119700000	116900000	252700000	77280000	77400000	111500000	50040000	194100000	475700000	386000000	47430000
35	291000000	90950000	172700000	750200000	201300000	235100000	325100000	774700000	709200000	118500000	165100000	127600000	357100000	88890000	645100000
Figure 3f
Days	PBS	NTD	CAR Tc	AZA only	CAR Tc + AZA	NTD + AZA
7	1
12	1
25.1	1
25.2	1
25.3	1
30	1
32	1
33.1	1
33.2	1
33.3	1
33.4	1
34.1	1
34.2	1
34.3	1
34.4	1
26		1
30		1
31		1
33.1		1
33.2		1
33.3		1
34.1		1
34.2		1
34.3		1
34.4		1
34.5		1
36		1
37.1		1
37.2		1
39		1
32.1			1
32.2			1
33			1
34.1			1
34.2			1
34.3			1
35.3			1
35.1			1
35.2			1
40.1			1
42			1
47.1			1
47.2			1
52			1
60.1			0
60.2			0
14				1
17				1
21				1
22				1
35				1
37.1				1
37.2				1
42				1
45.1				1
45.2				1
26.1				1
26.2				1
32				1
35.1				1
35.2				1
36.1				1
36.2				1
39.1				1
39.2				1
43				1
44				1
55.1					1
55.2					1
60.1					0
60.2					0
60.3					0
60.4					0
55.1					1
55.2					1
55.3					1
57					1
59					1
60.5					0
60.6					0
60.7					0
60.8					0
57.1					1
57.2					1
60.9					0
60.9					0
60.1					0
30						1
31						1
40						1
35						1
38						1
42						1
42.1						1
37						1
40						1
39						1
38.1						1
42.2						1
42.3						1
35.1						1
35.2						1
45						1
45.2						1
45.3						1

## Sheet: Figure 4
Figure 4: AZA-pretreatment enhances anti-CD123 CAR T cell mediated AML elimination.
Figure 4b
Aza only	CD123 CAR	CD123 CAR + Aza	NTD	Aza+NTD
543	1887	300	3744	1331.25
199	1368	28	1048	1350.6
319.5	3796	136.95	3209	1302
1540	913	312	5050	1598.4
1540	850	283.5	9500	1343.5
2427	1775	200.2	8831	1249.4
2520	2206	197.7	9438	1271
973	11206	455	5689	1175
Passed Normality: No
Figure 4c
Aza only	CD123 CAR	CD123 CAR + Aza	NTD	Aza+NTD
543	400.9	130	440	1317.9
499	351.5	21	754	1337
419.5	1040	100.1	4200	1288.9
1360	1200	585	4335	1582
1260	222	218.7	6317.5	1330
2217	821.6	59	606	1236.9
2006	998.6	81.3	4394	1258.2
688	3200	535	3212	1163.2
Passed Normality: No

## Sheet: Figure 5
Figure 5: The effect of anti-CD123 CAR T cells on normal hematopoietic progenitor cell development.
Figure 5a				Figure 5d						Figure 5e
BMMC only	BMMC:NTD	BMMC:CAR		NSG- PB B lymphoid NTD	0	7	16			NSG- Spleen B lymphoid	NTD	CAR Tc		NSG- BM B lymphoid	NTD	CAR Tc
13	33	42			2688	16320	1344				168960	4869120			5647200	2800800
44	39	25			8256	15936	0				80640	8017920			3981600	2102400
38	22	17			1920	10176	8256				837120				8042400
20	50	23			4608	5568	24576				96000				7600800
18	28	33
39	24	31		NSG- PB B lymphoid CAR	0	7	16
45	34	27			13824	9008	120960			NSG- Spleen myeloid	NTD	CAR Tc		NSG-BM Myeloid Cells	NTD	CAR Tc
23	39	34			9600	15552	115776				38400	622080			177600	3304800
33	30	39									46080	1685760			211200	2265600
35		37		NSG- PB Myeloid NTD	0	7	16				142080				2006400
40		30			6336	576	19.2				46080				489600
25		34			4800	2112	57.6
Passed Normality: Yes					3456	384	576
					6144	576	1536			NSG- Spleen monocyte	NTD	CAR Tc		NSG- BM monocyte	NTD	CAR Tc
Figure 5b											3840	30720			38400	81600
BMMC only	BMMC:NTD	BMMC:CAR									3840	69120			33600	62400
17	6	4		NSG- PB Myeloid CAR	0	7	16				7680				117600
8	11	4			5760	384	212352				3840				50400
12	12	11			6336	9792	9216
10	4	5
13	5	4		NSG- PB Monocyte NTD	0	7	16			NSG- Spleen pDCs	NTD	CAR Tc		NSG- BM pDCs	NTD	CAR Tc
12	6	9			384	576	576				0	15360			2400	33600
4		4			384	384	0				0	76800			12000	45600
4		2			1152	192	0				0				0
2		10			768	576	2304				3840				0
		3
		10								Figure 5f
		2		NSG- PB Monocyte CAR	0	7	16			NSG- BM HSCs	NTD	CAR Tc
Passed Normality: Yes					768	960	0				1152000	2496000
					192	1344	0				1197600	2491200
Figure 5c											4039200
BMMC only	BMMC:NTD	BMMC:CAR		NSG- PB pDCs NTD	0	7	16				3904800
9	24	4			0	192	0
4	12	4			0	384	0
13	10	12			0	384	0			NSG- BM CMPs	NTD	CAR Tc
21	18	18			0	0	0				31200	350400
20	7	12									103200	504000
12	18	5									290400
8		24		NSG- PB pDCs CAR	0	7	16				237600
9		14			0	576	0
14		31			0	192	0
		22								NSG- BM GMPs	NTD	CAR Tc
		32									564000	1908000
Passed Normality: Yes											1032000	1056000
											2083200
											2570400

## Sheet: Figure 6
Figure 6: Impact of AZA pretreatment followed by anti-CD123 CAR T cell exposure on hematopoietic progenitor cell development.
Figure 6b				Figure 6d
D1	No AZA	with AZA
	1	1.23		BMMC only	BMMC:Aza	BMMC:Aza+CAR
	1.12	1.23		80	30	26
	0.95	0.98		83	40	20
				99	17	25
D8	No AZA	with AZA		92	18	21
	1	0.98		74	13	21
	1.12	0.92		70	32	35
	0.94	1.1		63	36	32
Passed Normality: No				Passed Normality: No
Paired Parametric test (two-tailed)
Figure 6c
D1	No AZA	with AZA
	0	0
	1.55	1.44
	1.57	1.35
D8	No AZA	with AZA
	0	0
	3	2.57
	0	0
Passed Normality: No

## Sheet: Figure 7
Figure 7: AZA pretreatment induces a population of cytotoxic CTLA-4negative anti-CD123 CAR T cells in MOLM-13 xenograft mice.
Figure 7a
CAR Tc	CAR Tc +Aza
0	296.55
0	138
45.16	546.08
60	90
0	5.25
30	48
0	1.9
0	3.03
Passed Normality: No
Figure 7f
Days	CTLA4+
7	2462000	2649000	2960000	2299000	123800	22660	134800	33820	6047
14	25860000	23380000	16930000	105800	13480000	7372000	22850000	85530	41850
28	306000000	35060000	83930000	378600000	36640000	37360000	800000	734300
	CTLA4-
7	38900	54100	66980	9048	29150	21380	47610	55980	6812
14	170600	79850	196000	66200	76380	5619	34720	23450	8339
28	148000	101400	90490	437100	918300	45840	359100	2422000	2862000
	PBS (n=5)
7	1100000	2500000	8300000	3230000	4300000
14	24500000	56500000	90000000	25000000	68000000
28	300000000	1000000000	2720000000	360000000	789000000
Figure 7g					Figure 7h					Figure 7j					Figure 7k
Days	CTLA+	CTLA4-	PBS		Bone Marrow		Peripheral Blood			Bone Marrow		Peripheral Blood			Bone Marrow		Peripheral Blood
25	1				CTLA4+	CTLA4-	CTLA4+	CTLA4-		CTLA4+	CTLA4-	CTLA4+	CTLA4-		CTLA4+	CTLA4-	CTLA4+	CTLA4-
27.1	1				408	93.84	118.5	15.8		0	85.1	0	70		9.54	21.3	18	33.5
27.2	1				205.6	194.5	472	0		0	81.8	0	78		2.24	26	2.7	30
27.3	1				439	114.9	21.5	35.9		0	91.43	0	72.2		1.1	77.7	2.56	53.9
32.1	1				367	100	557	41.4		0	91.03	0	73.1		1.89	55.4	1.86	48.5
32.3	1				765.6	111.28	511.7	201.6		0	95.04	0	78.3			73.5		24.4
32.2	1				1060		380			0		0			Passed Normality: No
32.4	1				991.3		444			0		0
35	1				Passed Normality: No					Passed Normality: No
42		1			Figure 7i
47.2		1			Bone Marrow				Peripheral Blood
49.1		1			CD4 CTLA4+	CD4 CTLA4-	CD8 CTLA4+	CD8 CTLA4-	CD4 CTLA4+	CD4 CTLA4-	CD8 CTLA4+	CD8 CTLA4-
49.2		1			315.6	1667.16	49.2	89.24	31.05	545.11	23.4	0
60		0			60	770.19	17.7	0	294	159.1	239	0
60.1		0			132	111.31	50	0	37.95	92.04	35.25	0
60.2		0			17	64	0	0	12.25	174.8	0	0
60.3		0			0	518.9	0	0	6.75	390.6	0	0
60.4		0			15.5		0		5.75		0
					0		0		10.88		0
26			1		Passed Normality: No
26.1			1
26.2			1
27			1
30			1

## Sheet: Figure 8
Figure 8: Recall immunity and long term leukemia control.
Figure 8b						Figure 8c
Days	CTLA-4+	CTLA-4-	PBS				NTD CTLA4+							NTD CTLA4-							CAR Tc CTLA4+
16	1					0:1	0	0	0	0	0	0		2.8	0	0	0	0	0		0	1.89	0	0	0	0	0
						1:1	0	0	0	0	0	0		0	0	0	0	0	0		5.03	20	5.3	0	0	14.7	10.5
						5:1	0	0	0	0	0	0		0	0	0	0	0	0		0	0	25.23	0	3.39	20.3	26.2
						10:1	0	0	0	0	0	0		1.97	0	0	0	0	0		1.75	0.46	8.42	0	0	10.6	12.8
18	1
18.1	1
22	1
23	1					Figure 8d
31	1					Patient 1	CTLA4-				CTLA4+
31.1	1					0:1	0	11.3			0	0	0
31.2	1					1:1	52.2	38.6	45.4		0	0	0
32	1					5:1	63.6	77.2	68.1		0	0	0
						10:1	100	95.4	93.1		0	0	0
45		1
47		1				Patient 2	CTLA4-				CTLA4+
60		0				0:1	0	0	0		0	0
60		0				1:1	82.8	73.8	65.7		0		0
40		1				5:1	94.5	97.2	90.9		0	0	0
39		1				10:1	97.2	100			50	48.7	0
55		1
60		0				Patient 3	CTLA4-				CTLA4+
60		0				0:1	0	0	0			0	0
						1:1	45	53.1	60.3		0	0	0
20			1			5:1	86.4	93.6	78.3		0	0	0
20.1			1			10:1	92.7	83.7	84.6		3.6	0	0
22			1
22.1			1
24			1			Figure 8e
24.1			1
						CTLA4- alone	CTLA4+ alone	CTLA4- Naive MOLM-13	CTLA4+ Naive MOLM13
						3.12	12.4	33.2	7.23
						4.5	6.6	33	8.12
						11.2	1.13	24	8
						5.86	3.9	22	18
						Passed Normality: No

## Sheet: Figure 9
Figure 9: AZA pretreatment of the leukemia cells promotes intracellular retention of CTLA-4 while enhancing Lck and ZAP70 signaling in the anti-CD123 CAR T cells.
Figure 9a
CAR Tc only	NTD only	CAR Tc + MOLM-13	NTD+ MOLM-13	NTD: MOLM-13 Aza	CAR Tc+Azacytidine
15.8	0	32.8	0.1	2.47	12.14
2.86	0.11	37.9	0.53	0	10.2
2.6	0.05	42.2	0.29	5.32	7
0	0.05	35.9	0.37	1.05	12.89
Passed Normality Test: No
Figure 9c
CAR Tc only	NTD only	CAR Tc + MOLM-13	NTD+ MOLM-13	NTD: MOLM-13 Aza	CAR Tc+Azacytidine
5.95	12.5	33.8	27.3	28.96	52.98
19.7	26	35.5	24.5	30.11	45.3
6.25	49.2	21	28.7	29.31	49.87
8.33	15.3	27.4	14.6	36	47.01
Passed Normality Test: No
Figure 9f	Passed Normality Test: No
CAR Tc only	CAR Tc + MOLM-13	CAR Tc+Azacytidine	NTD only	NTD+ MOLM-13	NTD: MOLM-13 Aza
1.07	1.13	1.84	0.56	1.12	0.94
1.01	1.1	2.37	0.56	1.04	0.99
0.93	1.58	2.58	1.46	1.39	1.39
0.98	1.59	2.58	1.43	1.43	1.44
Figure 9g
CAR Tc only	CAR Tc + MOLM-13	CAR Tc+Azacytidine	NTD only	NTD+ MOLM-13	NTD: MOLM-13 Aza
0.91	0.96	1.56	0.51	1.03	0.87
0.86	0.93	1.55	0.51	0.96	0.92
1.07	1.15	2.07	1.47	1.09	1.03
1.16	1.15	2.15	1.51	1.22	1.21
Passed Normality Test: No

## Sheet: Suppl. Fig 2
Supplementary Figure 2: CD123 is overexpessed on primary AML while low to absent on healthy donor cells.
Figure 2b			Figure 2c
			CD34+		CD34+CD38-		CD34+CD38+			Figure 2d
Healthy Donor	AML		Healthy Donor	AML	Healthy Donor	AML	Healthy Donor	AML		Healthy Donor	AML
0.93	62.8		2.63	69.6	2.61	63.2	2.67	60.1		0.95	28.2
2.96	77.9		0.43	81.9	0	37	0.45	36.9		0.43	31
0	91.3		6.34	92.7	0.36	11.1	6.91	28.1		1.36	20.4
0.63	79.2		2.61	88.8	1.85	32.8	2.61	37		1.11	38.8
0.49	35.2		0.76	38	0	89.9	0.77	96.9		0.59	86.6
	64.3		2.76	77.2	5.21	88.3	2.71	86.9		1.12	56.5
	65.4		9.4	65	23.4	71.4	8.9	6.6		4.75	43.5
	81.5		0	60.9	0	62.8	0.09	84.1		0.38	56.6
	53.1		1.95	54.6	0	75.7	1.97	64.7		1.35	55.3
	97.8		0.11	95.1	0	97.5	0.12	93.6		0.35	81.5
	81.7			81		93.5		82.7			81.4
	45.6			68.2		70.9		90.4			73.9
	57.8			61.5		89.5		45.1			34
	58			60.3		53		72.1			44.9
	26.618			41.1		93.1		88.3			49.8
	91			17.7		86.8		18			50.5
	70.1			87.7		14.4		42.9			10.4
	50.8			84.7		36.7		65.3			21.1
	41.4			65.5		65.6		61.6			55.8
	74.9			41.8		60.7		70.4			42.5
	86.4			89.5		58.5		80.1			39.8
	85.8			90.6		88.7		96.9			73.9
	55.7			96.1		92.2		54.7			95.2
	72.4			65.8		53.5		59.4			40
	46.3			73.1		62		68.3			74.6
	57.5			46		58.8		77.3			14
	95.6			88.5		76.9		38			55.8
	50.5			84.4		48.9		90.6			35.1
	24.3			30.5		87.4		93.8			56.6
	31.9			27.5		82.8		66.3			87
	37.04			37.3		66.3		66.9			43.9
	52.5			76.9		71.6		50.1			58.8
Passed Normality Test: No			Passed Normality Test: No							Passed Normality Test: No

[truncated: 17 more sheets: Suppl. Fig 3, Suppl. Fig 4, Suppl. Fig 5, Suppl. Fig 6, Suppl. Fig 7, Suppl. Fig 8, Suppl. Fig 9, Suppl. Fig 10, Suppl. Fig 11, Suppl. Fig 12, Suppl. Fig 13, Suppl. Fig 14, Suppl. Fig 15, Suppl. Fig 16, Suppl. Fig 17, Suppl. Fig 18, Suppl. Fig 19]
